# Supplementary material for: Microhabitat and ectomycorrhizal effects on the establishment, growth and survival of Quercus ilex L. seedlings under drought
Source: PLoS One. 2020 Jun 5;15(6):e0229807. doi: 10.1371/journal.pone.0229807 (PMC7274372; doi:10.1371/journal.pone.0229807)
Supplement: S1 Rawdata — (XLSX) [file pone.0229807.s002.xlsx]

## Sheet: variables
Variable	Description	Type	Range/values	Units
id	Identity of each seedling		1-600
block	Block: in the experrimental site there are 3 replicated blocks 200m away one from the other	Categorical	R1, R2, Sc
treat	Tretment: Each block has two treatments plots of 10x14m	Categorical	Control, PR
cage	Cage: each treatment has 10 cages where 10 seedlings per cage were enclosed and grew	Categorical	1-60
position	Position of each seedling in the cage that represent 10 different mother trees where seeds were collected	Categorical	1-10
seed_mass	Seed fresh mass	Continuous	1.48-6.09	g
SWC	Volumetric soil water content	Continuous	13.05-24.1	%
GF	Gap fraction	Continuous	2.28-23.13	%
germination	Germination rate	Discrete	1,0
survival_t	Survival rate of all plants	Discrete	1,0
survival_ep	Survival rate of emerged plants	Discrete	1,0
height	Height of the principal stem	Continuous	1.6-23.3	cm
root_biomass	Root biomass of the extracted root systems	Continuous	0.05-0.64	g
aerial_biomass	Aerial biomass of the plants	Continuous	0.02-0.56	g
contact	Number of root tips with contact exploration types	Discrete	0-349
short_medium	Number of root tips with short plus exploration types	Discrete	0-50
myco_roots	Number of root tips colonized by ectomycorrhiza	Discrete	0-353
total_roots	Total number of root tips analysed per plant	Discrete	10-361

## Sheet: data
id	block	treat	cage	position	seed_mass	SWC	GF	germination	survival_t	survival_ep	height	root_biomass	aerial_biomass	contact	short_medium	myco_roots	total_roots
44	R1	Control	5	4	2.376	20.46	14.3191	1	0	0	7.6	0.2599	0.1153	6	0	6	10
134	R1	Dry	14	4	2.277	20.2	7.09615	1	0	0	4.9	0.2066	0.0553	7	0	7	10
411	Sc	Control	42	1	3.177	23.22	6.47453	1	0	0	11.8	0.1027	0.1548	6	2	8	10
238	R2	Control	24	8	3.072	18.13	9.5723	1	1	1	4.6	0.3652	0.1998	10	0	10	10
401	Sc	Control	41	1	2.84	19.96	2.54197	1	1	1	15.1	0.2428	0.1689	8	2	10	10
520	Sc	Dry	52	10	2.286	19.81	6.23185	1	1	1	9.1	0.0778	NA	3	8	11	11
580	Sc	Dry	58	10	2.144	19.17	10.6839	1	1	1	6	0.2169	0.094	6	2	8	12
563	Sc	Dry	57	3	2.48	20.15	5.86332	1	0	0	6	0.1391	0.1082	8	2	10	12
358	R2	Dry	36	8	3.304	14.51	4.6012	1	1	1	9.3	0.2068	0.1962	10	2	12	12
300	R2	Control	30	10	3.236	18.08	12.1417	1	0	0	7.6	0.15	0.1306	6	0	6	13
475	Sc	Control	48	5	1.768	19.16	3.21607	1	0	0	6.7	0.1561	0.149	13	0	13	13
318	R2	Dry	32	8	3.008	13.8	9.82518	1	1	1	9.2	0.4204	0.2865	4	5	9	14
572	Sc	Dry	58	2	3.122	19.17	10.6839	1	1	1	13.7	0.2865	0.2618	13	1	14	14
152	R1	Dry	16	2	2.245	21.91	6.50941	1	0	0	5.9	0.2264	0.1019	15	1	16	16
571	Sc	Dry	58	1	2.577	19.17	10.6839	1	0	0	8	0.0642	0.0751	13	3	16	16
333	R2	Dry	34	3	2.489	14.34	9.5233	1	1	1	8.7	0.249	0.2145	1	8	9	17
166	R1	Dry	17	6	3.162	16.6	7.13734	1	1	1	10.5	0.2905	0.0993	12	3	15	17
6	R1	Control	1	6	3.415	16.98	5.67716	1	0	0	8.6	0.304	0.1336	17	0	17	17
360	R2	Dry	36	10	2.252	14.51	4.6012	1	0	0	11.1	0.2019	0.1805	14	3	17	17
99	R1	Control	10	9	3.364	18.16	16.9912	1	0	0	8	0.227	0.297	0	0	0	20
549	Sc	Dry	55	9	4.579	17.33	7.13435	1	1	1	10.1	0.1818	0.0975	11	6	17	20
554	Sc	Dry	56	4	2.202	22.76	7.49854	1	1	1	9	0.2095	0.1402	13	2	15	21
47	R1	Control	5	7	2.764	20.46	14.3191	1	1	1	9	0.1599	0.2296	16	5	21	21
476	Sc	Control	48	6	3.161	19.16	3.21607	1	0	0	4.9	0.1369	0.098	15	7	22	22
302	R2	Dry	31	2	2.668	17.24	7.65297	1	0	0	15.7	0.2286	0.0518	15	0	15	23
514	Sc	Dry	52	4	2.38	19.81	6.23185	1	0	0	11.9	0.1861	0.2683	11	6	17	23
473	Sc	Control	48	3	2.395	19.16	3.21607	1	0	0	12	0.2176	0.1073	16	7	23	23
409	Sc	Control	41	9	4.581	19.96	2.54197	1	1	1	18	0.2757	0.1489	17	4	21	24
339	R2	Dry	34	9	3.772	14.34	9.5233	1	1	1	11.1	0.2442	0.3763	20	2	22	24
359	R2	Dry	36	9	3.409	14.51	4.6012	1	1	1	10	0.2435	0.147	18	3	21	25
551	Sc	Dry	56	1	1.772	22.76	7.49854	1	0	0	9.8	0.1954	0.0647	19	6	25	25
305	R2	Dry	31	5	2.103	17.24	7.65297	1	1	1	12	0.184	0.3154	5	10	15	26
253	R2	Control	26	3	1.867	19.71	5.44998	1	1	1	11.3	0.172	0.104	22	0	22	26
485	Sc	Control	49	5	1.95	24.1	13.3276	1	1	1	9.9	0.1732	0.103	21	2	23	26
573	Sc	Dry	58	3	2.825	19.17	10.6839	1	0	0	8.8	0.3125	0.1831	23	3	26	26
420	Sc	Control	42	10	2.653	23.22	6.47453	1	0	0	9.8	0.1975	0.092	21	6	27	27
7	R1	Control	1	7	2.957	16.98	5.67716	1	0	0	7.5	0.2937	0.0862	28	0	28	28
560	Sc	Dry	56	10	2.057	22.76	7.49854	1	0	0	9.4	0.1659	0.0855	21	8	29	29
469	Sc	Control	47	9	3.339	20.81	7.08916	1	0	0	5	0.3132	0.0527	7	2	9	30
414	Sc	Control	42	4	2.239	23.22	6.47453	1	1	1	12.1	0.1675	0.0822	17	6	23	31
413	Sc	Control	42	3	2.41	23.22	6.47453	1	0	0	8.2	0.211	0.195	25	3	28	31
97	R1	Control	10	7	3.017	18.16	16.9912	1	1	1	10.3	0.3368	0.1736	28	1	29	32
517	Sc	Dry	52	7	2.214	19.81	6.23185	1	1	1	2.5	0.0488	0.031	22	7	29	32
416	Sc	Control	42	6	2.673	23.22	6.47453	1	0	0	8.6	0.1867	0.1617	3	0	3	35
133	R1	Dry	14	3	2.891	20.2	7.09615	1	1	1	4.4	0.2427	0.1095	30	6	36	36
568	Sc	Dry	57	8	3.592	20.15	5.86332	1	0	0	13.2	0.4175	0.1521	28	4	32	37
156	R1	Dry	16	6	2.328	21.91	6.50941	1	0	0	4.6	0.246	0.0498	23	15	38	38
335	R2	Dry	34	5	1.799	14.34	9.5233	1	1	1	9.5	0.5209	0.2332	18	14	32	39
392	R2	Dry	40	2	1.875	15.3	8.13363	1	1	1	7	0.2524	0.1729	30	6	36	39
403	Sc	Control	41	3	3.21	19.96	2.54197	1	0	0	15.9	0.178	0.2674	30	7	37	39
118	R1	Dry	12	8	3.355	16.03	7.50552	1	0	0	12	0.3321	0.1499	33	6	39	39
574	Sc	Dry	58	4	2.376	19.17	10.6839	1	1	1	6	0.1996	0.0402	31	8	39	39
261	R2	Control	27	1	3.417	18.34	8.66739	1	0	0	12.1	0.2463	0.2088	24	3	27	40
232	R2	Control	24	2	3.747	18.13	9.5723	1	1	1	7.4	0.44	0.3986	32	5	37	40
42	R1	Control	5	2	3.034	20.46	14.3191	1	0	0	4.1	0.1	0.0228	35	5	40	42
117	R1	Dry	12	7	2.719	16.03	7.50552	1	0	0	14.1	0.1881	0.2739	12	28	40	42
268	R2	Control	27	8	2.886	18.34	8.66739	1	0	0	15.7	0.2925	0.3117	1	13	14	43
136	R1	Dry	14	6	2.7	20.2	7.09615	1	1	1	9	0.291	0.1316	29	8	37	43
567	Sc	Dry	57	7	1.9726	20.15	5.86332	1	1	1	5	0.0999	0.1136	39	1	40	43
100	R1	Control	10	10	2.365	18.16	16.9912	1	1	1	11.6	0.2253	0.1792	34	9	43	43
18	R1	Control	2	8	3.899	17.26	6.9384	1	0	0	12.3	0.237	0.1289	42	2	44	44
548	Sc	Dry	55	8	3.097	17.33	7.13435	1	1	1	17.8	0.5417	0.1984	18	15	33	45
137	R1	Dry	14	7	3.092	20.2	7.09615	1	1	1	7	0.2316	0.0922	37	8	45	45
113	R1	Dry	12	3	3.049	16.03	7.50552	1	1	1	12.4	0.2886	0.307	26	17	43	46
41	R1	Control	5	1	2.82	20.46	14.3191	1	1	1	9	0.365	0.1675	46	0	46	46
541	Sc	Dry	55	1	3.664	17.33	7.13435	1	1	1	7	0.4075	0.1835	30	4	34	47
338	R2	Dry	34	8	2.874	14.34	9.5233	1	0	0	9.3	0.234	0.267	10	22	32	48
332	R2	Dry	34	2	3.389	14.34	9.5233	1	0	0	8.5	0.2788	0.3781	20	1	21	49
519	Sc	Dry	52	9	4.707	19.81	6.23185	1	1	1	14.4	0.4244	0.3098	44	2	46	49
466	Sc	Control	47	6	2.43	20.81	7.08916	1	0	0	4.9	0.2302	0.1365	34	5	39	50
80	R1	Control	8	10	2.278	19.68	23.1226	1	1	1	7	0.1828	0.1195	27	13	40	50
470	Sc	Control	47	10	2.807	20.81	7.08916	1	1	1	9.1	0.1702	0.0727	38	2	40	51
119	R1	Dry	12	9	3.697	16.03	7.50552	1	1	1	15.5	0.3506	0.2483	44	4	48	51
351	R2	Dry	36	1	2.378	14.51	4.6012	1	0	0	7.2	0.172	0.097	42	9	51	51
415	Sc	Control	42	5	2.003	23.22	6.47453	1	0	0	9.2	0.1375	0.1229	29	19	48	54
544	Sc	Dry	55	4	2.732	17.33	7.13435	1	1	1	7.6	0.2783	0.1097	48	3	51	54
570	Sc	Dry	57	10	2.392	20.15	5.86332	1	1	1	11.4	0.1684	0.2431	50	3	53	54
472	Sc	Control	48	2	2.904	19.16	3.21607	1	1	1	17.4	0.187	0.1875	29	21	50	56
262	R2	Control	27	2	2.806	18.34	8.66739	1	1	1	6.8	0.1754	0.1142	9	11	20	57
515	Sc	Dry	52	5	2.444	19.81	6.23185	1	0	0	10.2	0.2665	0.0874	52	5	57	57
543	Sc	Dry	55	3	2.905	17.33	7.13435	1	0	0	7.6	0.2932	0.1534	21	10	31	59
513	Sc	Dry	52	3	3.078	19.81	6.23185	1	1	1	12.1	0.2821	0.2546	38	15	53	59
471	Sc	Control	48	1	2.26	19.16	3.21607	1	0	0	12	0.1918	0.09	25	31	56	60
516	Sc	Dry	52	6	2.799	19.81	6.23185	1	1	1	7	0.2059	0.0873	37	20	57	61
292	R2	Control	30	2	3.019	18.08	12.1417	1	1	1	10.2	0.1512	0.2393	27	6	33	63
490	Sc	Control	49	10	2.309	24.1	13.3276	1	1	1	9.9	0.1862	0.1547	51	6	57	63
545	Sc	Dry	55	5	1.902	17.33	7.13435	1	0	0	8.1	0.1855	0.0947	50	12	62	66
155	R1	Dry	16	5	2.265	21.91	6.50941	1	0	0	6.7	0.1806	0.14	41	11	52	67
95	R1	Control	10	5	1.996	18.16	16.9912	1	1	1	6.5	0.2669	0.1674	44	19	63	67
579	Sc	Dry	58	9	4.287	19.17	10.6839	1	0	0	7.9	0.2099	0.287	63	3	66	70
482	Sc	Control	49	2	2.8893	24.1	13.3276	1	0	0	8.4	0.2251	0.0784	69	1	70	70
406	Sc	Control	41	6	2.217	19.96	2.54197	1	0	0	10.1	0.2011	0.1352	67	4	71	71
223	R2	Control	23	3	2.502	16.14	5.69813	1	1	1	6	0.24	0.1418	53	10	63	75
45	R1	Control	5	5	2.122	20.46	14.3191	1	1	1	12.5	0.2834	0.1194	62	8	70	75
169	R1	Dry	17	9	5.0538	16.6	7.13734	1	0	0	13.4	0.1915	0.3026	58	17	75	75
486	Sc	Control	49	6	3.238	24.1	13.3276	1	1	1	12.3	0.2794	0.1846	76	0	76	76
555	Sc	Dry	56	5	1.718	22.76	7.49854	1	1	1	8.2	0.1816	0.0775	61	15	76	78
336	R2	Dry	34	6	3.263	14.34	9.5233	1	1	1	7.2	0.33	0.1132	45	20	65	79
575	Sc	Dry	58	5	1.584	19.17	10.6839	1	0	0	9	0.2249	0.1209	68	7	75	82
393	R2	Dry	40	3	2.072	15.3	8.13363	1	1	1	9	0.2038	0.0805	61	7	68	85
193	R1	Dry	20	3	2.573	17.83	5.38224	1	1	1	7.1	0.1617	0.0941	50	8	58	86
559	Sc	Dry	56	9	3.784	22.76	7.49854	1	1	1	10.1	0.5669	0.1648	67	15	82	87
231	R2	Control	24	1	3.293	18.13	9.5723	1	0	0	8.2	0.271	0.0741	82	5	87	87
233	R2	Control	24	3	2.054	18.13	9.5723	1	0	0	10.1	0.2119	0.1003	82	10	92	94
334	R2	Dry	34	4	2.928	14.34	9.5233	1	1	1	8.6	0.3077	0.2534	7	44	51	95
569	Sc	Dry	57	9	3.577	20.15	5.86332	1	1	1	9.2	0.508	0.122	68	20	88	103
264	R2	Control	27	4	1.917	18.34	8.66739	1	0	0	5.9	0.167	0.1062	53	17	70	105
46	R1	Control	5	6	2.138	20.46	14.3191	1	0	0	3.2	0.1439	0.1174	97	4	101	106
463	Sc	Control	47	3	2.522	20.81	7.08916	1	1	1	11.7	0.2536	0.2642	61	43	104	106
468	Sc	Control	47	8	3.29	20.81	7.08916	1	1	1	18.5	0.3736	0.3733	72	35	107	107
564	Sc	Dry	57	4	3.0995	20.15	5.86332	1	1	1	9.1	0.4492	0.1172	57	12	69	110
295	R2	Control	30	5	1.483	18.08	12.1417	1	0	0	8.3	0.129	0.1643	48	21	69	112
48	R1	Control	5	8	3.458	20.46	14.3191	1	0	0	9.9	0.4672	0.2402	74	13	87	112
396	R2	Dry	40	6	2.92	15.3	8.13363	1	1	1	9.9	0.18	0.2065	64	27	91	113
417	Sc	Control	42	7	3.156	23.22	6.47453	1	0	0	15.5	0.2876	0.3564	80	3	83	117
489	Sc	Control	49	9	3.422	24.1	13.3276	1	1	1	18.5	0.4006	0.4426	119	3	122	123
269	R2	Control	27	9	4.1	18.34	8.66739	1	1	1	1.6	0.2386	0.016	81	8	89	124
553	Sc	Dry	56	3	3.25	22.76	7.49854	1	0	0	6.7	0.2899	0.1401	39	18	57	127
138	R1	Dry	14	8	4.274	20.2	7.09615	1	1	1	11.3	0.4082	0.1867	88	39	127	127
265	R2	Control	27	5	1.84	18.34	8.66739	1	1	1	5.3	0.1929	0.027	124	4	128	128
518	Sc	Dry	52	8	3.491	19.81	6.23185	1	1	1	23.3	0.4202	0.264	95	35	130	134
488	Sc	Control	49	8	3.982	24.1	13.3276	1	1	1	15	NA	0.236	144	3	147	147
73	R1	Control	8	3	2.391	19.68	23.1226	1	0	0	10.6	0.183	0.1204	84	5	89	148
135	R1	Dry	14	5	1.687	20.2	7.09615	1	1	1	3.7	0.1802	0.0517	142	20	162	162
483	Sc	Control	49	3	2.275	24.1	13.3276	1	1	1	11.5	0.2316	0.156	134	27	161	169
293	R2	Control	30	3	2.658	18.08	12.1417	1	0	0	10.8	0.2699	0.2177	180	6	186	188
131	R1	Dry	14	1	3.213	20.2	7.09615	1	0	0	9	0.1129	0.2198	242	22	264	264
256	R2	Control	26	6	2.5806	19.71	5.44998	1	0	0	16.7	0.1924	0.1901	349	4	353	353
221	R2	Control	23	1	2.761	16.14	5.69813	1	1	1	11.9	0.314	0.1908	200	50	351	361
562	Sc	Dry	57	2	2.695	20.15	5.86332	1	0	0	4.1	0.0507	0.0269	NA	NA	NA	NA
565	Sc	Dry	57	5	1.721	20.15	5.86332	1	0	0	3	0.0613	0.039	NA	NA	NA	NA
49	R1	Control	5	9	4.439	20.46	14.3191	1	0	0	5.1	0.2614	0.0434	NA	NA	NA	NA
1	R1	Control	1	1	3.349	16.98	5.67716	1	1	1	5	0.0656	0.0479	NA	NA	NA	NA
167	R1	Dry	17	7	2.989	16.6	7.13734	1	0	0	5.1	0.314	0.0539	NA	NA	NA	NA
263	R2	Control	27	3	2.432	18.34	8.66739	1	0	0	6.3	0.2115	0.07	NA	NA	NA	NA
254	R2	Control	26	4	2.229	19.71	5.44998	1	1	1	6	0.1826	0.0949	NA	NA	NA	NA
308	R2	Dry	31	8	2.941	17.24	7.65297	1	1	1	5	NA	0.1002	NA	NA	NA	NA
405	Sc	Control	41	5	1.5726	19.96	2.54197	1	0	0	8.2	0.1253	0.1016	NA	NA	NA	NA
481	Sc	Control	49	1	3.028	24.1	13.3276	1	1	1	10.5	0.1473	0.1095	NA	NA	NA	NA
226	R2	Control	23	6	2.427	16.14	5.69813	1	1	1	8.1	0.282	0.1138	NA	NA	NA	NA
162	R1	Dry	17	2	3.36	16.6	7.13734	1	0	0	5.8	0.2467	0.1157	NA	NA	NA	NA
270	R2	Control	27	10	2.686	18.34	8.66739	1	1	1	12.6	0.1932	0.1229	NA	NA	NA	NA
50	R1	Control	5	10	2.5299	20.46	14.3191	1	0	0	7	0.1516	0.1236	NA	NA	NA	NA
576	Sc	Dry	58	6	2.74	19.17	10.6839	1	0	0	5	0.1042	0.1275	NA	NA	NA	NA
139	R1	Dry	14	9	4.031	20.2	7.09615	1	0	0	9.6	0.394	0.1346	NA	NA	NA	NA
4	R1	Control	1	4	3.067	16.98	5.67716	1	1	1	8.9	0.301	0.1351	NA	NA	NA	NA
222	R2	Control	23	2	3.2164	16.14	5.69813	1	1	1	13.8	0.2717	0.1369	NA	NA	NA	NA
296	R2	Control	30	6	2.955	18.08	12.1417	1	0	0	4.9	0.2137	0.137	NA	NA	NA	NA
92	R1	Control	10	2	3.489	18.16	16.9912	1	0	0	9.8	0.3595	0.1452	NA	NA	NA	NA
303	R2	Dry	31	3	2.336	17.24	7.65297	1	1	1	7.8	0.1721	0.1516	NA	NA	NA	NA
313	R2	Dry	32	3	2.666	13.8	9.82518	1	1	1	9.7	0.269	0.1645	NA	NA	NA	NA
11	R1	Control	2	1	3.675	17.26	6.9384	1	1	1	9.1	0.3607	0.1667	NA	NA	NA	NA
299	R2	Control	30	9	3.732	18.08	12.1417	1	1	1	11.3	0.6473	0.1818	NA	NA	NA	NA
461	Sc	Control	47	1	2.34	20.81	7.08916	1	1	1	14.2	0.236	0.1858	NA	NA	NA	NA
395	R2	Dry	40	5	1.917	15.3	8.13363	1	1	1	5.6	0.3052	0.1858	NA	NA	NA	NA
552	Sc	Dry	56	2	2.592	22.76	7.49854	1	1	1	8	0.2386	0.187	NA	NA	NA	NA
320	R2	Dry	32	10	2.962	13.8	9.82518	1	1	1	8.9	0.3584	0.189	NA	NA	NA	NA
400	R2	Dry	40	10	2.433	15.3	8.13363	1	1	1	7	0.261	0.1895	NA	NA	NA	NA
93	R1	Control	10	3	2.601	18.16	16.9912	1	0	0	8.8	0.1362	0.2075	NA	NA	NA	NA
474	Sc	Control	48	4	2.393	19.16	3.21607	1	0	0	12.9	0.1511	0.2093	NA	NA	NA	NA
161	R1	Dry	17	1	3.215	16.6	7.13734	1	1	1	12.3	0.2484	0.2112	NA	NA	NA	NA
3	R1	Control	1	3	2.799	16.98	5.67716	1	0	0	11.2	0.2473	0.227	NA	NA	NA	NA
39	R1	Control	4	9	4.007	19.61	7.98911	1	1	1	8.5	0.5107	0.2302	NA	NA	NA	NA
160	R1	Dry	16	10	2.586	21.91	6.50941	1	0	0	11.9	0.2089	0.2345	NA	NA	NA	NA
43	R1	Control	5	3	2.898	20.46	14.3191	1	0	0	11.1	0.2139	0.241	NA	NA	NA	NA
340	R2	Dry	34	10	2.379	14.34	9.5233	1	1	1	6.7	0.1366	0.2529	NA	NA	NA	NA
315	R2	Dry	32	5	2.197	13.8	9.82518	1	1	1	7.6	0.2785	0.2746	NA	NA	NA	NA
311	R2	Dry	32	1	2.72	13.8	9.82518	1	1	1	6.4	NA	0.2778	NA	NA	NA	NA
37	R1	Control	4	7	2.708	19.61	7.98911	1	0	0	9.4	0.2519	0.3337	NA	NA	NA	NA
228	R2	Control	23	8	3.187	16.14	5.69813	1	1	1	13	0.354	0.3361	NA	NA	NA	NA
319	R2	Dry	32	9	4.316	13.8	9.82518	1	1	1	8.1	0.3432	0.3468	NA	NA	NA	NA
399	R2	Dry	40	9	3.947	15.3	8.13363	1	1	1	10.9	0.5754	0.5248	NA	NA	NA	NA
8	R1	Control	1	8	3.922	16.98	5.67716	1	1	1	10.6	0.3034	0.5402	NA	NA	NA	NA
239	R2	Control	24	9	4.415	18.13	9.5723	1	1	1	17.2	0.2469	0.5581	NA	NA	NA	NA
297	R2	Control	30	7	2.474	18.08	12.1417	1	0	0	11.7	0.1394	NA	NA	NA	NA	NA
365	R2	Dry	37	5	2.272	15.42	6.28906	1	0	0	3.2	NA	NA	NA	NA	NA	NA
183	R1	Dry	19	3	2.838	16.62	3.38522	0	0	0	3.5	NA	NA	NA	NA	NA	NA
82	R1	Control	9	2	2.414	19.18	17.484	1	0	0	3.5	NA	NA	NA	NA	NA	NA
596	Sc	Dry	60	6	2.742	17.88	10.3571	1	0	0	3.7	NA	NA	NA	NA	NA	NA
387	R2	Dry	39	7	2.168	15.62	4.17808	1	0	0	4	NA	NA	NA	NA	NA	NA
145	R1	Dry	15	5	2.548	20.83	6.05305	1	0	0	4	NA	NA	NA	NA	NA	NA
146	R1	Dry	15	6	2.614	20.83	6.05305	1	0	0	4	NA	NA	NA	NA	NA	NA
150	R1	Dry	15	10	2.898	20.83	6.05305	1	0	0	4	NA	NA	NA	NA	NA	NA
248	R2	Control	25	8	2.623	16.5	2.28004	1	1	1	4.3	NA	NA	NA	NA	NA	NA
27	R1	Control	3	7	2.407	18.53	6.2711	1	0	0	4.3	NA	NA	NA	NA	NA	NA
247	R2	Control	25	7	3.068	16.5	2.28004	1	0	0	4.5	NA	NA	NA	NA	NA	NA
540	Sc	Dry	54	10	2.5634	19.7	12.0566	1	0	0	4.5	NA	NA	NA	NA	NA	NA
582	Sc	Dry	59	2	2.733	19.46	14.1616	1	0	0	4.8	NA	NA	NA	NA	NA	NA
386	R2	Dry	39	6	2.375	15.62	4.17808	1	0	0	5	NA	NA	NA	NA	NA	NA
379	R2	Dry	38	9	3.56	13.74	4.56996	1	1	1	5	NA	NA	NA	NA	NA	NA
496	Sc	Control	50	6	2.246	21.21	6.24712	1	0	0	5	NA	NA	NA	NA	NA	NA
370	R2	Dry	37	10	2.401	15.42	6.28906	1	0	0	5	NA	NA	NA	NA	NA	NA
451	Sc	Control	46	1	1.972	20.48	7.63201	1	0	0	5	NA	NA	NA	NA	NA	NA
456	Sc	Control	46	6	2.663	20.48	7.63201	1	0	0	5	NA	NA	NA	NA	NA	NA
220	R2	Control	22	10	2.472	18.4	10.4772	1	0	0	5	NA	NA	NA	NA	NA	NA
586	Sc	Dry	59	6	2.961	19.46	14.1616	1	0	0	5	NA	NA	NA	NA	NA	NA
51	R1	Control	6	1	2.762	19.26	16.1495	1	0	0	5	NA	NA	NA	NA	NA	NA
60	R1	Control	6	10	2.9315	19.26	16.1495	1	0	0	5	NA	NA	NA	NA	NA	NA
246	R2	Control	25	6	2.849	16.5	2.28004	1	0	0	5.5	NA	NA	NA	NA	NA	NA
527	Sc	Dry	53	7	2.677	19.85	3.42014	1	1	1	5.5	NA	NA	NA	NA	NA	NA
526	Sc	Dry	53	6	2.714	19.85	3.42014	1	0	0	5.5	NA	NA	NA	NA	NA	NA
436	Sc	Control	44	6	2.414	23.25	5.56771	1	0	0	5.5	NA	NA	NA	NA	NA	NA
494	Sc	Control	50	4	2.016	21.21	6.24712	1	1	1	5.5	NA	NA	NA	NA	NA	NA
364	R2	Dry	37	4	1.9755	15.42	6.28906	1	0	0	5.5	NA	NA	NA	NA	NA	NA
363	R2	Dry	37	3	3.214	15.42	6.28906	1	0	0	5.5	NA	NA	NA	NA	NA	NA
595	Sc	Dry	60	5	2.275	17.88	10.3571	1	0	0	5.5	NA	NA	NA	NA	NA	NA
217	R2	Control	22	7	2.595	18.4	10.4772	1	1	1	5.5	NA	NA	NA	NA	NA	NA
68	R1	Control	7	8	3.45	19.57	12.8979	1	0	0	5.5	NA	NA	NA	NA	NA	NA
214	R2	Control	22	4	2.132	18.4	10.4772	1	1	1	5.8	NA	NA	NA	NA	NA	NA
101	R1	Dry	11	1	3.119	17.45	4.33891	1	0	0	6	NA	NA	NA	NA	NA	NA
142	R1	Dry	15	2	2.254	20.83	6.05305	1	0	0	6	NA	NA	NA	NA	NA	NA
495	Sc	Control	50	5	1.944	21.21	6.24712	1	1	1	6	NA	NA	NA	NA	NA	NA
321	R2	Dry	33	1	2.377	16.15	6.3331	1	0	0	6	NA	NA	NA	NA	NA	NA
422	Sc	Control	43	2	2.346	20.06	9.92624	1	0	0	6	NA	NA	NA	NA	NA	NA
531	Sc	Dry	54	1	2.246	19.7	12.0566	1	0	0	6	NA	NA	NA	NA	NA	NA
65	R1	Control	7	5	1.957	19.57	12.8979	1	0	0	6	NA	NA	NA	NA	NA	NA
589	Sc	Dry	59	9	3.752	19.46	14.1616	1	0	0	6	NA	NA	NA	NA	NA	NA
534	Sc	Dry	54	4	2.099	19.7	12.0566	1	0	0	6.2	NA	NA	NA	NA	NA	NA
176	R1	Dry	18	6	3.11	19.41	6.56481	1	0	0	6.5	NA	NA	NA	NA	NA	NA
591	Sc	Dry	60	1	2.8	17.88	10.3571	1	0	0	6.5	NA	NA	NA	NA	NA	NA
213	R2	Control	22	3	2.46	18.4	10.4772	1	0	0	6.5	NA	NA	NA	NA	NA	NA
216	R2	Control	22	6	2.783	18.4	10.4772	1	0	0	6.5	NA	NA	NA	NA	NA	NA
84	R1	Control	9	4	2.147	19.18	17.484	1	0	0	6.5	NA	NA	NA	NA	NA	NA
510	Sc	Dry	51	10	2.657	22.02	5.42512	1	1	1	6.7	NA	NA	NA	NA	NA	NA
276	R2	Control	28	6	2.747	16.95	2.79843	1	0	0	7	NA	NA	NA	NA	NA	NA
383	R2	Dry	39	3	2.561	15.62	4.17808	1	0	0	7	NA	NA	NA	NA	NA	NA
376	R2	Dry	38	6	2.442	13.74	4.56996	1	0	0	7	NA	NA	NA	NA	NA	NA
326	R2	Dry	33	6	3.233	16.15	6.3331	1	0	0	7	NA	NA	NA	NA	NA	NA
175	R1	Dry	18	5	1.682	19.41	6.56481	1	0	0	7	NA	NA	NA	NA	NA	NA
122	R1	Dry	13	2	3.1	19.23	6.64446	1	0	0	7	NA	NA	NA	NA	NA	NA
459	Sc	Control	46	9	3.446	20.48	7.63201	1	1	1	7	NA	NA	NA	NA	NA	NA
421	Sc	Control	43	1	2.107	20.06	9.92624	1	0	0	7	NA	NA	NA	NA	NA	NA
600	Sc	Dry	60	10	2.366	17.88	10.3571	1	0	0	7	NA	NA	NA	NA	NA	NA
86	R1	Control	9	6	2.664	19.18	17.484	1	0	0	7	NA	NA	NA	NA	NA	NA
445	Sc	Control	45	5	1.8724	21.9	3.87151	1	0	0	7.3	NA	NA	NA	NA	NA	NA
435	Sc	Control	44	5	1.707	23.25	5.56771	1	0	0	7.4	NA	NA	NA	NA	NA	NA
372	R2	Dry	38	2	2.771	13.74	4.56996	1	0	0	7.5	NA	NA	NA	NA	NA	NA
362	R2	Dry	37	2	1.695	15.42	6.28906	1	0	0	7.5	NA	NA	NA	NA	NA	NA
130	R1	Dry	13	10	2.518	19.23	6.64446	1	0	0	7.5	NA	NA	NA	NA	NA	NA
454	Sc	Control	46	4	2.399	20.48	7.63201	1	0	0	7.5	NA	NA	NA	NA	NA	NA
427	Sc	Control	43	7	2.38	20.06	9.92624	1	0	0	7.5	NA	NA	NA	NA	NA	NA
59	R1	Control	6	9	3.955	19.26	16.1495	1	1	1	7.5	NA	NA	NA	NA	NA	NA
187	R1	Dry	19	7	2.502	16.62	3.38522	1	0	0	7.8	NA	NA	NA	NA	NA	NA
147	R1	Dry	15	7	3.101	20.83	6.05305	1	0	0	8	NA	NA	NA	NA	NA	NA
366	R2	Dry	37	6	2.9	15.42	6.28906	1	1	1	8	NA	NA	NA	NA	NA	NA
124	R1	Dry	13	4	2.174	19.23	6.64446	1	1	1	8	NA	NA	NA	NA	NA	NA
452	Sc	Control	46	2	2.509	20.48	7.63201	1	0	0	8	NA	NA	NA	NA	NA	NA
428	Sc	Control	43	8	3.78	20.06	9.92624	1	1	1	8	NA	NA	NA	NA	NA	NA
429	Sc	Control	43	9	4.009	20.06	9.92624	1	0	0	8	NA	NA	NA	NA	NA	NA
535	Sc	Dry	54	5	1.76	19.7	12.0566	1	1	1	8	NA	NA	NA	NA	NA	NA
539	Sc	Dry	54	9	4.679	19.7	12.0566	1	1	1	8	NA	NA	NA	NA	NA	NA
63	R1	Control	7	3	2.687	19.57	12.8979	1	0	0	8	NA	NA	NA	NA	NA	NA
66	R1	Control	7	6	2.895	19.57	12.8979	1	0	0	8	NA	NA	NA	NA	NA	NA
439	Sc	Control	44	9	3.642	23.25	5.56771	1	0	0	8.3	NA	NA	NA	NA	NA	NA
210	R2	Control	21	10	2.566	16.99	8.0739	1	1	1	8.3	NA	NA	NA	NA	NA	NA
121	R1	Dry	13	1	3.607	19.23	6.64446	1	0	0	8.4	NA	NA	NA	NA	NA	NA
215	R2	Control	22	5	2.187	18.4	10.4772	1	1	1	8.4	NA	NA	NA	NA	NA	NA
584	Sc	Dry	59	4	2.637	19.46	14.1616	1	0	0	8.4	NA	NA	NA	NA	NA	NA
272	R2	Control	28	2	3.376	16.95	2.79843	1	1	1	8.5	NA	NA	NA	NA	NA	NA
525	Sc	Dry	53	5	1.911	19.85	3.42014	1	1	1	8.5	NA	NA	NA	NA	NA	NA
341	R2	Dry	35	1	3.07	13.05	5.28579	1	0	0	8.5	NA	NA	NA	NA	NA	NA
505	Sc	Dry	51	5	2.05	22.02	5.42512	1	0	0	8.5	NA	NA	NA	NA	NA	NA
506	Sc	Dry	51	6	2.448	22.02	5.42512	1	0	0	8.5	NA	NA	NA	NA	NA	NA
361	R2	Dry	37	1	2.62	15.42	6.28906	1	0	0	8.5	NA	NA	NA	NA	NA	NA
180	R1	Dry	18	10	2.104	19.41	6.56481	1	0	0	8.5	NA	NA	NA	NA	NA	NA
453	Sc	Control	46	3	2.42	20.48	7.63201	1	0	0	8.5	NA	NA	NA	NA	NA	NA
425	Sc	Control	43	5	2.254	20.06	9.92624	1	1	1	8.5	NA	NA	NA	NA	NA	NA
536	Sc	Dry	54	6	2.613	19.7	12.0566	1	1	1	8.5	NA	NA	NA	NA	NA	NA
537	Sc	Dry	54	7	3.22	19.7	12.0566	1	0	0	8.5	NA	NA	NA	NA	NA	NA
189	R1	Dry	19	9	6.908	16.62	3.38522	1	0	0	8.8	NA	NA	NA	NA	NA	NA
374	R2	Dry	38	4	2.478	13.74	4.56996	1	1	1	9	NA	NA	NA	NA	NA	NA
30	R1	Control	3	10	2.459	18.53	6.2711	1	0	0	9	NA	NA	NA	NA	NA	NA
23	R1	Control	3	3	2.786	18.53	6.2711	1	0	0	9	NA	NA	NA	NA	NA	NA
125	R1	Dry	13	5	2.017	19.23	6.64446	1	0	0	9	NA	NA	NA	NA	NA	NA
460	Sc	Control	46	10	2.447	20.48	7.63201	1	0	0	9	NA	NA	NA	NA	NA	NA
592	Sc	Dry	60	2	3.532	17.88	10.3571	1	1	1	9	NA	NA	NA	NA	NA	NA
583	Sc	Dry	59	3	3.258	19.46	14.1616	1	0	0	9	NA	NA	NA	NA	NA	NA
109	R1	Dry	11	9	3.8004	17.45	4.33891	1	1	1	9.3	NA	NA	NA	NA	NA	NA
243	R2	Control	25	3	2.346	16.5	2.28004	1	0	0	9.5	NA	NA	NA	NA	NA	NA
373	R2	Dry	38	3	2.471	13.74	4.56996	1	1	1	9.5	NA	NA	NA	NA	NA	NA
371	R2	Dry	38	1	2.986	13.74	4.56996	1	0	0	9.5	NA	NA	NA	NA	NA	NA
345	R2	Dry	35	5	2.078	13.05	5.28579	1	1	1	9.5	NA	NA	NA	NA	NA	NA
501	Sc	Dry	51	1	2.3118	22.02	5.42512	1	1	1	9.5	NA	NA	NA	NA	NA	NA
323	R2	Dry	33	3	2.542	16.15	6.3331	1	0	0	9.5	NA	NA	NA	NA	NA	NA
538	Sc	Dry	54	8	3.783	19.7	12.0566	1	1	1	9.5	NA	NA	NA	NA	NA	NA
585	Sc	Dry	59	5	2.207	19.46	14.1616	1	0	0	9.5	NA	NA	NA	NA	NA	NA
76	R1	Control	8	6	2.867	19.68	23.1226	1	0	0	9.8	NA	NA	NA	NA	NA	NA
280	R2	Control	28	10	2.503	16.95	2.79843	1	0	0	10	NA	NA	NA	NA	NA	NA
528	Sc	Dry	53	8	3.378	19.85	3.42014	1	1	1	10	NA	NA	NA	NA	NA	NA
384	R2	Dry	39	4	1.976	15.62	4.17808	1	0	0	10	NA	NA	NA	NA	NA	NA
380	R2	Dry	38	10	2.53	13.74	4.56996	1	1	1	10	NA	NA	NA	NA	NA	NA
377	R2	Dry	38	7	2.686	13.74	4.56996	1	0	0	10	NA	NA	NA	NA	NA	NA
346	R2	Dry	35	6	2.824	13.05	5.28579	1	1	1	10	NA	NA	NA	NA	NA	NA
438	Sc	Control	44	8	3.334	23.25	5.56771	1	0	0	10	NA	NA	NA	NA	NA	NA
599	Sc	Dry	60	9	3.648	17.88	10.3571	1	1	1	10	NA	NA	NA	NA	NA	NA
590	Sc	Dry	59	10	2.162	19.46	14.1616	1	0	0	10	NA	NA	NA	NA	NA	NA
88	R1	Control	9	8	2.851	19.18	17.484	1	0	0	10	NA	NA	NA	NA	NA	NA
250	R2	Control	25	10	2.262	16.5	2.28004	1	0	0	10.3	NA	NA	NA	NA	NA	NA
90	R1	Control	9	10	2.434	19.18	17.484	1	1	1	10.3	NA	NA	NA	NA	NA	NA
368	R2	Dry	37	8	3.02	15.42	6.28906	1	0	0	10.4	NA	NA	NA	NA	NA	NA
522	Sc	Dry	53	2	2.729	19.85	3.42014	1	0	0	10.5	NA	NA	NA	NA	NA	NA
447	Sc	Control	45	7	3.0364	21.9	3.87151	1	0	0	10.5	NA	NA	NA	NA	NA	NA
382	R2	Dry	39	2	3.498	15.62	4.17808	1	1	1	10.5	NA	NA	NA	NA	NA	NA
344	R2	Dry	35	4	2.435	13.05	5.28579	1	1	1	10.5	NA	NA	NA	NA	NA	NA
491	Sc	Control	50	1	2.9895	21.21	6.24712	1	1	1	10.5	NA	NA	NA	NA	NA	NA
171	R1	Dry	18	1	2.323	19.41	6.56481	1	1	1	10.5	NA	NA	NA	NA	NA	NA
426	Sc	Control	43	6	3.147	20.06	9.92624	1	0	0	10.5	NA	NA	NA	NA	NA	NA
530	Sc	Dry	53	10	2.125	19.85	3.42014	1	0	0	11	NA	NA	NA	NA	NA	NA
385	R2	Dry	39	5	1.607	15.62	4.17808	1	1	1	11	NA	NA	NA	NA	NA	NA
389	R2	Dry	39	9	4.384	15.62	4.17808	1	0	0	11	NA	NA	NA	NA	NA	NA
375	R2	Dry	38	5	1.9105	13.74	4.56996	1	1	1	11	NA	NA	NA	NA	NA	NA
508	Sc	Dry	51	8	3.455	22.02	5.42512	1	0	0	11	NA	NA	NA	NA	NA	NA
148	R1	Dry	15	8	3.458	20.83	6.05305	1	1	1	11	NA	NA	NA	NA	NA	NA
498	Sc	Control	50	8	3.285	21.21	6.24712	1	0	0	11	NA	NA	NA	NA	NA	NA
123	R1	Dry	13	3	2.642	19.23	6.64446	1	0	0	11	NA	NA	NA	NA	NA	NA
533	Sc	Dry	54	3	2.684	19.7	12.0566	1	1	1	11	NA	NA	NA	NA	NA	NA
249	R2	Control	25	9	5.354	16.5	2.28004	1	1	1	11.3	NA	NA	NA	NA	NA	NA
29	R1	Control	3	9	4.486	18.53	6.2711	1	0	0	11.4	NA	NA	NA	NA	NA	NA
443	Sc	Control	45	3	2.564	21.9	3.87151	1	0	0	11.5	NA	NA	NA	NA	NA	NA
504	Sc	Dry	51	4	2.621	22.02	5.42512	1	0	0	11.5	NA	NA	NA	NA	NA	NA
144	R1	Dry	15	4	2.113	20.83	6.05305	1	0	0	11.5	NA	NA	NA	NA	NA	NA
24	R1	Control	3	4	2.061	18.53	6.2711	1	1	1	11.5	NA	NA	NA	NA	NA	NA
597	Sc	Dry	60	7	3.287	17.88	10.3571	1	1	1	11.5	NA	NA	NA	NA	NA	NA
278	R2	Control	28	8	2.8	16.95	2.79843	1	0	0	12	NA	NA	NA	NA	NA	NA
521	Sc	Dry	53	1	2.688	19.85	3.42014	1	0	0	12	NA	NA	NA	NA	NA	NA
67	R1	Control	7	7	2.9473	19.57	12.8979	1	0	0	12	NA	NA	NA	NA	NA	NA
493	Sc	Control	50	3	2.873	21.21	6.24712	1	0	0	12.1	NA	NA	NA	NA	NA	NA
273	R2	Control	28	3	2.913	16.95	2.79843	1	0	0	12.5	NA	NA	NA	NA	NA	NA
423	Sc	Control	43	3	2.424	20.06	9.92624	1	0	0	12.5	NA	NA	NA	NA	NA	NA
532	Sc	Dry	54	2	3.867	19.7	12.0566	1	1	1	12.5	NA	NA	NA	NA	NA	NA
89	R1	Control	9	9	4.109	19.18	17.484	1	0	0	12.5	NA	NA	NA	NA	NA	NA
437	Sc	Control	44	7	2.764	23.25	5.56771	1	1	1	12.8	NA	NA	NA	NA	NA	NA
390	R2	Dry	39	10	2.643	15.62	4.17808	1	0	0	13	NA	NA	NA	NA	NA	NA
369	R2	Dry	37	9	4.736	15.42	6.28906	1	0	0	13	NA	NA	NA	NA	NA	NA
219	R2	Control	22	9	3.349	18.4	10.4772	1	1	1	13	NA	NA	NA	NA	NA	NA
424	Sc	Control	43	4	2.288	20.06	9.92624	1	0	0	13.5	NA	NA	NA	NA	NA	NA
598	Sc	Dry	60	8	3.285	17.88	10.3571	1	1	1	13.8	NA	NA	NA	NA	NA	NA
503	Sc	Dry	51	3	3.511	22.02	5.42512	1	0	0	13.9	NA	NA	NA	NA	NA	NA
507	Sc	Dry	51	7	2.897	22.02	5.42512	1	1	1	14	NA	NA	NA	NA	NA	NA
442	Sc	Control	45	2	3.093	21.9	3.87151	1	0	0	14.2	NA	NA	NA	NA	NA	NA
450	Sc	Control	45	10	2.549	21.9	3.87151	1	1	1	14.5	NA	NA	NA	NA	NA	NA
108	R1	Dry	11	8	3.38	17.45	4.33891	1	0	0	14.8	NA	NA	NA	NA	NA	NA
110	R1	Dry	11	10	2.644	17.45	4.33891	1	0	0	15.5	NA	NA	NA	NA	NA	NA
500	Sc	Control	50	10	2.224	21.21	6.24712	1	0	0	16	NA	NA	NA	NA	NA	NA
529	Sc	Dry	53	9	3.731	19.85	3.42014	1	1	1	16.2	NA	NA	NA	NA	NA	NA
348	R2	Dry	35	8	3.364	13.05	5.28579	1	1	1	16.5	NA	NA	NA	NA	NA	NA
188	R1	Dry	19	8	3.612	16.62	3.38522	1	1	1	17.5	NA	NA	NA	NA	NA	NA
499	Sc	Control	50	9	4.142	21.21	6.24712	1	1	1	18	NA	NA	NA	NA	NA	NA
448	Sc	Control	45	8	4.024	21.9	3.87151	1	1	1	19	NA	NA	NA	NA	NA	NA
497	Sc	Control	50	7	3.256	21.21	6.24712	1	1	1	20	NA	NA	NA	NA	NA	NA
449	Sc	Control	45	9	4.971	21.9	3.87151	1	0	0	21.5	NA	NA	NA	NA	NA	NA
245	R2	Control	25	5	1.697	16.5	2.28004	0	0	NA	NA	NA	NA	NA	NA	NA	NA
242	R2	Control	25	2	2.224	16.5	2.28004	0	0	NA	NA	NA	NA	NA	NA	NA	NA
241	R2	Control	25	1	2.2939	16.5	2.28004	0	0	NA	NA	NA	NA	NA	NA	NA	NA
244	R2	Control	25	4	2.454	16.5	2.28004	0	0	NA	NA	NA	NA	NA	NA	NA	NA
410	Sc	Control	41	10	2.55	19.96	2.54197	1	0	NA	NA	NA	NA	NA	NA	NA	NA
407	Sc	Control	41	7	2.6176	19.96	2.54197	1	0	0	NA	NA	NA	NA	NA	NA	NA
404	Sc	Control	41	4	2.831	19.96	2.54197	1	0	NA	NA	NA	NA	NA	NA	NA	NA
402	Sc	Control	41	2	3.104	19.96	2.54197	0	0	NA	NA	NA	NA	NA	NA	NA	NA
408	Sc	Control	41	8	3.846	19.96	2.54197	1	0	NA	NA	NA	NA	NA	NA	NA	NA
275	R2	Control	28	5	2.078	16.95	2.79843	0	0	NA	NA	NA	NA	NA	NA	NA	NA
271	R2	Control	28	1	2.345	16.95	2.79843	0	0	NA	NA	NA	NA	NA	NA	NA	NA
277	R2	Control	28	7	2.384	16.95	2.79843	1	0	0	NA	NA	NA	NA	NA	NA	NA
274	R2	Control	28	4	2.509	16.95	2.79843	0	0	NA	NA	NA	NA	NA	NA	NA	NA
279	R2	Control	28	9	3.927	16.95	2.79843	1	0	NA	NA	NA	NA	NA	NA	NA	NA
477	Sc	Control	48	7	1.876	19.16	3.21607	0	0	NA	NA	NA	NA	NA	NA	NA	NA
480	Sc	Control	48	10	2.389	19.16	3.21607	1	0	NA	NA	NA	NA	NA	NA	NA	NA
479	Sc	Control	48	9	2.859	19.16	3.21607	1	0	0	NA	NA	NA	NA	NA	NA	NA
478	Sc	Control	48	8	3.129	19.16	3.21607	0	0	NA	NA	NA	NA	NA	NA	NA	NA
185	R1	Dry	19	5	2.0875	16.62	3.38522	0	0	NA	NA	NA	NA	NA	NA	NA	NA
181	R1	Dry	19	1	2.176	16.62	3.38522	0	0	NA	NA	NA	NA	NA	NA	NA	NA
190	R1	Dry	19	10	2.475	16.62	3.38522	0	0	NA	NA	NA	NA	NA	NA	NA	NA
184	R1	Dry	19	4	2.548	16.62	3.38522	0	0	NA	NA	NA	NA	NA	NA	NA	NA
182	R1	Dry	19	2	2.706	16.62	3.38522	0	0	NA	NA	NA	NA	NA	NA	NA	NA
186	R1	Dry	19	6	2.99	16.62	3.38522	0	0	NA	NA	NA	NA	NA	NA	NA	NA
524	Sc	Dry	53	4	1.869	19.85	3.42014	1	0	0	NA	NA	NA	NA	NA	NA	NA
523	Sc	Dry	53	3	2.285	19.85	3.42014	1	0	0	NA	NA	NA	NA	NA	NA	NA
444	Sc	Control	45	4	2.527	21.9	3.87151	1	0	NA	NA	NA	NA	NA	NA	NA	NA
446	Sc	Control	45	6	2.633	21.9	3.87151	1	0	NA	NA	NA	NA	NA	NA	NA	NA
441	Sc	Control	45	1	2.964	21.9	3.87151	1	0	NA	NA	NA	NA	NA	NA	NA	NA
388	R2	Dry	39	8	2.81	15.62	4.17808	0	0	NA	NA	NA	NA	NA	NA	NA	NA
381	R2	Dry	39	1	2.84	15.62	4.17808	1	0	NA	NA	NA	NA	NA	NA	NA	NA
105	R1	Dry	11	5	1.714	17.45	4.33891	0	0	NA	NA	NA	NA	NA	NA	NA	NA
107	R1	Dry	11	7	2.483	17.45	4.33891	0	0	NA	NA	NA	NA	NA	NA	NA	NA
104	R1	Dry	11	4	2.601	17.45	4.33891	0	0	NA	NA	NA	NA	NA	NA	NA	NA
102	R1	Dry	11	2	2.623	17.45	4.33891	0	0	NA	NA	NA	NA	NA	NA	NA	NA
106	R1	Dry	11	6	2.762	17.45	4.33891	0	0	NA	NA	NA	NA	NA	NA	NA	NA
103	R1	Dry	11	3	4.011	17.45	4.33891	0	0	NA	NA	NA	NA	NA	NA	NA	NA
378	R2	Dry	38	8	3.698	13.74	4.56996	1	0	NA	NA	NA	NA	NA	NA	NA	NA
355	R2	Dry	36	5	1.645	14.51	4.6012	1	0	0	NA	NA	NA	NA	NA	NA	NA
353	R2	Dry	36	3	2.405	14.51	4.6012	0	0	NA	NA	NA	NA	NA	NA	NA	NA
354	R2	Dry	36	4	2.424	14.51	4.6012	0	0	NA	NA	NA	NA	NA	NA	NA	NA
357	R2	Dry	36	7	2.495	14.51	4.6012	1	0	0	NA	NA	NA	NA	NA	NA	NA
352	R2	Dry	36	2	2.536	14.51	4.6012	0	0	NA	NA	NA	NA	NA	NA	NA	NA
356	R2	Dry	36	6	3.025	14.51	4.6012	1	0	0	NA	NA	NA	NA	NA	NA	NA
342	R2	Dry	35	2	1.807	13.05	5.28579	0	0	NA	NA	NA	NA	NA	NA	NA	NA
350	R2	Dry	35	10	2.181	13.05	5.28579	1	0	0	NA	NA	NA	NA	NA	NA	NA
347	R2	Dry	35	7	2.988	13.05	5.28579	0	0	NA	NA	NA	NA	NA	NA	NA	NA
343	R2	Dry	35	3	3.065	13.05	5.28579	0	0	NA	NA	NA	NA	NA	NA	NA	NA
349	R2	Dry	35	9	4.323	13.05	5.28579	0	0	NA	NA	NA	NA	NA	NA	NA	NA
192	R1	Dry	20	2	2.133	17.83	5.38224	0	0	NA	NA	NA	NA	NA	NA	NA	NA
195	R1	Dry	20	5	2.3423	17.83	5.38224	0	0	NA	NA	NA	NA	NA	NA	NA	NA
191	R1	Dry	20	1	2.386	17.83	5.38224	0	0	NA	NA	NA	NA	NA	NA	NA	NA
194	R1	Dry	20	4	2.421	17.83	5.38224	0	0	NA	NA	NA	NA	NA	NA	NA	NA
200	R1	Dry	20	10	2.452	17.83	5.38224	0	0	NA	NA	NA	NA	NA	NA	NA	NA
197	R1	Dry	20	7	2.727	17.83	5.38224	0	0	NA	NA	NA	NA	NA	NA	NA	NA
196	R1	Dry	20	6	2.786	17.83	5.38224	0	0	NA	NA	NA	NA	NA	NA	NA	NA
199	R1	Dry	20	9	3.585	17.83	5.38224	0	0	NA	NA	NA	NA	NA	NA	NA	NA
198	R1	Dry	20	8	3.837	17.83	5.38224	0	0	NA	NA	NA	NA	NA	NA	NA	NA
502	Sc	Dry	51	2	2.902	22.02	5.42512	1	0	NA	NA	NA	NA	NA	NA	NA	NA
509	Sc	Dry	51	9	4.069	22.02	5.42512	1	0	NA	NA	NA	NA	NA	NA	NA	NA
255	R2	Control	26	5	1.874	19.71	5.44998	0	0	NA	NA	NA	NA	NA	NA	NA	NA
257	R2	Control	26	7	2.322	19.71	5.44998	1	0	NA	NA	NA	NA	NA	NA	NA	NA
260	R2	Control	26	10	2.411	19.71	5.44998	1	0	0	NA	NA	NA	NA	NA	NA	NA
251	R2	Control	26	1	2.798	19.71	5.44998	0	0	NA	NA	NA	NA	NA	NA	NA	NA
259	R2	Control	26	9	3.035	19.71	5.44998	0	0	NA	NA	NA	NA	NA	NA	NA	NA
258	R2	Control	26	8	3.2	19.71	5.44998	0	0	NA	NA	NA	NA	NA	NA	NA	NA
252	R2	Control	26	2	3.606	19.71	5.44998	1	0	0	NA	NA	NA	NA	NA	NA	NA
434	Sc	Control	44	4	2.048	23.25	5.56771	0	0	NA	NA	NA	NA	NA	NA	NA	NA
432	Sc	Control	44	2	2.284	23.25	5.56771	1	0	NA	NA	NA	NA	NA	NA	NA	NA
440	Sc	Control	44	10	2.34	23.25	5.56771	1	0	0	NA	NA	NA	NA	NA	NA	NA
431	Sc	Control	44	1	2.8872	23.25	5.56771	0	0	NA	NA	NA	NA	NA	NA	NA	NA
433	Sc	Control	44	3	3.941	23.25	5.56771	1	0	0	NA	NA	NA	NA	NA	NA	NA
5	R1	Control	1	5	1.668	16.98	5.67716	0	0	NA	NA	NA	NA	NA	NA	NA	NA
10	R1	Control	1	10	2.795	16.98	5.67716	0	0	NA	NA	NA	NA	NA	NA	NA	NA
2	R1	Control	1	2	3.637	16.98	5.67716	1	0	NA	NA	NA	NA	NA	NA	NA	NA
9	R1	Control	1	9	4.924	16.98	5.67716	1	0	NA	NA	NA	NA	NA	NA	NA	NA
225	R2	Control	23	5	1.838	16.14	5.69813	1	0	NA	NA	NA	NA	NA	NA	NA	NA
227	R2	Control	23	7	2.277	16.14	5.69813	1	0	NA	NA	NA	NA	NA	NA	NA	NA
224	R2	Control	23	4	2.977	16.14	5.69813	1	0	0	NA	NA	NA	NA	NA	NA	NA
230	R2	Control	23	10	3.007	16.14	5.69813	0	0	NA	NA	NA	NA	NA	NA	NA	NA
229	R2	Control	23	9	3.257	16.14	5.69813	0	0	NA	NA	NA	NA	NA	NA	NA	NA
566	Sc	Dry	57	6	2.585	20.15	5.86332	0	0	NA	NA	NA	NA	NA	NA	NA	NA
561	Sc	Dry	57	1	3.004	20.15	5.86332	1	0	NA	NA	NA	NA	NA	NA	NA	NA
143	R1	Dry	15	3	2.221	20.83	6.05305	1	0	NA	NA	NA	NA	NA	NA	NA	NA
141	R1	Dry	15	1	2.681	20.83	6.05305	0	0	NA	NA	NA	NA	NA	NA	NA	NA
149	R1	Dry	15	9	5.515	20.83	6.05305	1	0	NA	NA	NA	NA	NA	NA	NA	NA
512	Sc	Dry	52	2	2.461	19.81	6.23185	1	0	NA	NA	NA	NA	NA	NA	NA	NA
511	Sc	Dry	52	1	2.849	19.81	6.23185	0	0	NA	NA	NA	NA	NA	NA	NA	NA
492	Sc	Control	50	2	2.809	21.21	6.24712	1	0	0	NA	NA	NA	NA	NA	NA	NA
25	R1	Control	3	5	1.842	18.53	6.2711	1	0	0	NA	NA	NA	NA	NA	NA	NA
21	R1	Control	3	1	2.0915	18.53	6.2711	0	0	NA	NA	NA	NA	NA	NA	NA	NA
26	R1	Control	3	6	2.39	18.53	6.2711	0	0	NA	NA	NA	NA	NA	NA	NA	NA
22	R1	Control	3	2	2.757	18.53	6.2711	0	0	NA	NA	NA	NA	NA	NA	NA	NA
28	R1	Control	3	8	3.635	18.53	6.2711	0	0	NA	NA	NA	NA	NA	NA	NA	NA
367	R2	Dry	37	7	2.154	15.42	6.28906	0	0	NA	NA	NA	NA	NA	NA	NA	NA
325	R2	Dry	33	5	2.017	16.15	6.3331	0	0	NA	NA	NA	NA	NA	NA	NA	NA
324	R2	Dry	33	4	2.404	16.15	6.3331	0	0	NA	NA	NA	NA	NA	NA	NA	NA
322	R2	Dry	33	2	2.502	16.15	6.3331	0	0	NA	NA	NA	NA	NA	NA	NA	NA
330	R2	Dry	33	10	2.69	16.15	6.3331	0	0	NA	NA	NA	NA	NA	NA	NA	NA
327	R2	Dry	33	7	2.823	16.15	6.3331	0	0	NA	NA	NA	NA	NA	NA	NA	NA
328	R2	Dry	33	8	3.027	16.15	6.3331	0	0	NA	NA	NA	NA	NA	NA	NA	NA
329	R2	Dry	33	9	4.303	16.15	6.3331	0	0	NA	NA	NA	NA	NA	NA	NA	NA
285	R2	Control	29	5	1.721	19.04	6.42928	0	0	NA	NA	NA	NA	NA	NA	NA	NA
284	R2	Control	29	4	2.122	19.04	6.42928	0	0	NA	NA	NA	NA	NA	NA	NA	NA
287	R2	Control	29	7	2.247	19.04	6.42928	0	0	NA	NA	NA	NA	NA	NA	NA	NA
283	R2	Control	29	3	2.622	19.04	6.42928	0	0	NA	NA	NA	NA	NA	NA	NA	NA
288	R2	Control	29	8	3.208	19.04	6.42928	0	0	NA	NA	NA	NA	NA	NA	NA	NA
282	R2	Control	29	2	3.287	19.04	6.42928	0	0	NA	NA	NA	NA	NA	NA	NA	NA
281	R2	Control	29	1	3.363	19.04	6.42928	0	0	NA	NA	NA	NA	NA	NA	NA	NA
286	R2	Control	29	6	3.422	19.04	6.42928	0	0	NA	NA	NA	NA	NA	NA	NA	NA
289	R2	Control	29	9	3.438	19.04	6.42928	0	0	NA	NA	NA	NA	NA	NA	NA	NA
290	R2	Control	29	10	NA	19.04	6.42928	0	0	NA	NA	NA	NA	NA	NA	NA	NA
412	Sc	Control	42	2	2.749	23.22	6.47453	1	0	NA	NA	NA	NA	NA	NA	NA	NA
418	Sc	Control	42	8	2.84	23.22	6.47453	1	0	0	NA	NA	NA	NA	NA	NA	NA
419	Sc	Control	42	9	4.735	23.22	6.47453	1	0	NA	NA	NA	NA	NA	NA	NA	NA
154	R1	Dry	16	4	2.498	21.91	6.50941	1	0	NA	NA	NA	NA	NA	NA	NA	NA
153	R1	Dry	16	3	2.559	21.91	6.50941	1	0	NA	NA	NA	NA	NA	NA	NA	NA
157	R1	Dry	16	7	2.91	21.91	6.50941	1	0	NA	NA	NA	NA	NA	NA	NA	NA
151	R1	Dry	16	1	3.006	21.91	6.50941	1	0	NA	NA	NA	NA	NA	NA	NA	NA
159	R1	Dry	16	9	3.476	21.91	6.50941	0	0	NA	NA	NA	NA	NA	NA	NA	NA
158	R1	Dry	16	8	4.196	21.91	6.50941	0	0	NA	NA	NA	NA	NA	NA	NA	NA
174	R1	Dry	18	4	1.892	19.41	6.56481	0	0	NA	NA	NA	NA	NA	NA	NA	NA
177	R1	Dry	18	7	2.412	19.41	6.56481	0	0	NA	NA	NA	NA	NA	NA	NA	NA
178	R1	Dry	18	8	2.858	19.41	6.56481	0	0	NA	NA	NA	NA	NA	NA	NA	NA
172	R1	Dry	18	2	2.899	19.41	6.56481	0	0	NA	NA	NA	NA	NA	NA	NA	NA
179	R1	Dry	18	9	3.455	19.41	6.56481	0	0	NA	NA	NA	NA	NA	NA	NA	NA
173	R1	Dry	18	3	3.725	19.41	6.56481	0	0	NA	NA	NA	NA	NA	NA	NA	NA
126	R1	Dry	13	6	2.588	19.23	6.64446	0	0	NA	NA	NA	NA	NA	NA	NA	NA
127	R1	Dry	13	7	3.316	19.23	6.64446	0	0	NA	NA	NA	NA	NA	NA	NA	NA
128	R1	Dry	13	8	3.708	19.23	6.64446	0	0	NA	NA	NA	NA	NA	NA	NA	NA
129	R1	Dry	13	9	4.155	19.23	6.64446	0	0	NA	NA	NA	NA	NA	NA	NA	NA
15	R1	Control	2	5	1.959	17.26	6.9384	0	0	NA	NA	NA	NA	NA	NA	NA	NA
20	R1	Control	2	10	2.408	17.26	6.9384	1	0	0	NA	NA	NA	NA	NA	NA	NA
17	R1	Control	2	7	2.81	17.26	6.9384	0	0	NA	NA	NA	NA	NA	NA	NA	NA
16	R1	Control	2	6	2.848	17.26	6.9384	0	0	NA	NA	NA	NA	NA	NA	NA	NA
13	R1	Control	2	3	3.088	17.26	6.9384	0	0	NA	NA	NA	NA	NA	NA	NA	NA
12	R1	Control	2	2	3.162	17.26	6.9384	0	0	NA	NA	NA	NA	NA	NA	NA	NA
14	R1	Control	2	4	3.427	17.26	6.9384	0	0	NA	NA	NA	NA	NA	NA	NA	NA
19	R1	Control	2	9	4.263	17.26	6.9384	1	0	NA	NA	NA	NA	NA	NA	NA	NA
464	Sc	Control	47	4	2.418	20.81	7.08916	0	0	NA	NA	NA	NA	NA	NA	NA	NA
465	Sc	Control	47	5	2.48	20.81	7.08916	1	0	NA	NA	NA	NA	NA	NA	NA	NA
462	Sc	Control	47	2	2.649	20.81	7.08916	1	0	NA	NA	NA	NA	NA	NA	NA	NA
467	Sc	Control	47	7	3.211	20.81	7.08916	1	0	NA	NA	NA	NA	NA	NA	NA	NA
132	R1	Dry	14	2	2.939	20.2	7.09615	1	0	0	NA	NA	NA	NA	NA	NA	NA
140	R1	Dry	14	10	3.008	20.2	7.09615	1	0	0	NA	NA	NA	NA	NA	NA	NA
542	Sc	Dry	55	2	1.994	17.33	7.13435	0	0	NA	NA	NA	NA	NA	NA	NA	NA
550	Sc	Dry	55	10	2.275	17.33	7.13435	1	0	NA	NA	NA	NA	NA	NA	NA	NA
547	Sc	Dry	55	7	2.852	17.33	7.13435	0	0	NA	NA	NA	NA	NA	NA	NA	NA
546	Sc	Dry	55	6	2.867	17.33	7.13435	1	0	NA	NA	NA	NA	NA	NA	NA	NA
165	R1	Dry	17	5	1.688	16.6	7.13734	0	0	NA	NA	NA	NA	NA	NA	NA	NA
170	R1	Dry	17	10	2.606	16.6	7.13734	1	0	0	NA	NA	NA	NA	NA	NA	NA
163	R1	Dry	17	3	2.747	16.6	7.13734	0	0	NA	NA	NA	NA	NA	NA	NA	NA
168	R1	Dry	17	8	2.763	16.6	7.13734	1	0	0	NA	NA	NA	NA	NA	NA	NA
164	R1	Dry	17	4	2.816	16.6	7.13734	0	0	NA	NA	NA	NA	NA	NA	NA	NA
556	Sc	Dry	56	6	2.411	22.76	7.49854	1	0	0	NA	NA	NA	NA	NA	NA	NA
557	Sc	Dry	56	7	3.362	22.76	7.49854	1	0	0	NA	NA	NA	NA	NA	NA	NA
558	Sc	Dry	56	8	3.748	22.76	7.49854	1	0	NA	NA	NA	NA	NA	NA	NA	NA
115	R1	Dry	12	5	1.915	16.03	7.50552	0	0	NA	NA	NA	NA	NA	NA	NA	NA
112	R1	Dry	12	2	2.509	16.03	7.50552	1	0	NA	NA	NA	NA	NA	NA	NA	NA
116	R1	Dry	12	6	2.65	16.03	7.50552	1	0	NA	NA	NA	NA	NA	NA	NA	NA
114	R1	Dry	12	4	2.86	16.03	7.50552	0	0	NA	NA	NA	NA	NA	NA	NA	NA
120	R1	Dry	12	10	2.9165	16.03	7.50552	0	0	NA	NA	NA	NA	NA	NA	NA	NA
111	R1	Dry	12	1	3.236	16.03	7.50552	0	0	NA	NA	NA	NA	NA	NA	NA	NA
455	Sc	Control	46	5	2.596	20.48	7.63201	1	0	NA	NA	NA	NA	NA	NA	NA	NA
457	Sc	Control	46	7	2.599	20.48	7.63201	1	0	NA	NA	NA	NA	NA	NA	NA	NA
458	Sc	Control	46	8	3.117	20.48	7.63201	1	0	0	NA	NA	NA	NA	NA	NA	NA
310	R2	Dry	31	10	2.268	17.24	7.65297	1	0	NA	NA	NA	NA	NA	NA	NA	NA
307	R2	Dry	31	7	2.373	17.24	7.65297	0	0	NA	NA	NA	NA	NA	NA	NA	NA
304	R2	Dry	31	4	2.624	17.24	7.65297	1	0	0	NA	NA	NA	NA	NA	NA	NA
306	R2	Dry	31	6	2.7215	17.24	7.65297	1	0	0	NA	NA	NA	NA	NA	NA	NA
301	R2	Dry	31	1	2.91	17.24	7.65297	0	0	NA	NA	NA	NA	NA	NA	NA	NA
309	R2	Dry	31	9	4.003	17.24	7.65297	1	0	0	NA	NA	NA	NA	NA	NA	NA
35	R1	Control	4	5	1.843	19.61	7.98911	1	0	NA	NA	NA	NA	NA	NA	NA	NA
40	R1	Control	4	10	2.479	19.61	7.98911	1	0	0	NA	NA	NA	NA	NA	NA	NA
33	R1	Control	4	3	2.728	19.61	7.98911	0	0	NA	NA	NA	NA	NA	NA	NA	NA
36	R1	Control	4	6	2.804	19.61	7.98911	1	0	0	NA	NA	NA	NA	NA	NA	NA
34	R1	Control	4	4	2.8613	19.61	7.98911	0	0	NA	NA	NA	NA	NA	NA	NA	NA
31	R1	Control	4	1	2.909	19.61	7.98911	0	0	NA	NA	NA	NA	NA	NA	NA	NA
38	R1	Control	4	8	2.993	19.61	7.98911	1	0	NA	NA	NA	NA	NA	NA	NA	NA
32	R1	Control	4	2	3.24	19.61	7.98911	1	0	NA	NA	NA	NA	NA	NA	NA	NA
205	R2	Control	21	5	1.5577	16.99	8.0739	0	0	NA	NA	NA	NA	NA	NA	NA	NA
204	R2	Control	21	4	1.799	16.99	8.0739	0	0	NA	NA	NA	NA	NA	NA	NA	NA
206	R2	Control	21	6	2.379	16.99	8.0739	0	0	NA	NA	NA	NA	NA	NA	NA	NA
207	R2	Control	21	7	2.654	16.99	8.0739	0	0	NA	NA	NA	NA	NA	NA	NA	NA
201	R2	Control	21	1	2.811	16.99	8.0739	0	0	NA	NA	NA	NA	NA	NA	NA	NA
208	R2	Control	21	8	2.902	16.99	8.0739	0	0	NA	NA	NA	NA	NA	NA	NA	NA
203	R2	Control	21	3	2.96	16.99	8.0739	0	0	NA	NA	NA	NA	NA	NA	NA	NA
209	R2	Control	21	9	3.2375	16.99	8.0739	0	0	NA	NA	NA	NA	NA	NA	NA	NA
202	R2	Control	21	2	3.366	16.99	8.0739	0	0	NA	NA	NA	NA	NA	NA	NA	NA
394	R2	Dry	40	4	2.278	15.3	8.13363	0	0	NA	NA	NA	NA	NA	NA	NA	NA
397	R2	Dry	40	7	2.534	15.3	8.13363	0	0	NA	NA	NA	NA	NA	NA	NA	NA
391	R2	Dry	40	1	2.8186	15.3	8.13363	1	0	0	NA	NA	NA	NA	NA	NA	NA
398	R2	Dry	40	8	3.324	15.3	8.13363	0	0	NA	NA	NA	NA	NA	NA	NA	NA
266	R2	Control	27	6	2.928	18.34	8.66739	0	0	NA	NA	NA	NA	NA	NA	NA	NA
267	R2	Control	27	7	3.148	18.34	8.66739	0	0	NA	NA	NA	NA	NA	NA	NA	NA
337	R2	Dry	34	7	2.598	14.34	9.5233	1	0	NA	NA	NA	NA	NA	NA	NA	NA
331	R2	Dry	34	1	3.4485	14.34	9.5233	0	0	NA	NA	NA	NA	NA	NA	NA	NA
235	R2	Control	24	5	1.665	18.13	9.5723	1	0	0	NA	NA	NA	NA	NA	NA	NA
234	R2	Control	24	4	2.437	18.13	9.5723	1	0	0	NA	NA	NA	NA	NA	NA	NA
237	R2	Control	24	7	2.853	18.13	9.5723	1	0	NA	NA	NA	NA	NA	NA	NA	NA
236	R2	Control	24	6	2.875	18.13	9.5723	1	0	0	NA	NA	NA	NA	NA	NA	NA
240	R2	Control	24	10	3.018	18.13	9.5723	1	0	0	NA	NA	NA	NA	NA	NA	NA
314	R2	Dry	32	4	1.965	13.8	9.82518	0	0	NA	NA	NA	NA	NA	NA	NA	NA
316	R2	Dry	32	6	2.576	13.8	9.82518	0	0	NA	NA	NA	NA	NA	NA	NA	NA
317	R2	Dry	32	7	2.89	13.8	9.82518	1	0	0	NA	NA	NA	NA	NA	NA	NA
312	R2	Dry	32	2	3.021	13.8	9.82518	0	0	NA	NA	NA	NA	NA	NA	NA	NA
430	Sc	Control	43	10	2.223	20.06	9.92624	1	0	NA	NA	NA	NA	NA	NA	NA	NA
593	Sc	Dry	60	3	2.547	17.88	10.3571	1	0	NA	NA	NA	NA	NA	NA	NA	NA
594	Sc	Dry	60	4	2.928	17.88	10.3571	1	0	NA	NA	NA	NA	NA	NA	NA	NA
218	R2	Control	22	8	2.82	18.4	10.4772	0	0	NA	NA	NA	NA	NA	NA	NA	NA
211	R2	Control	22	1	2.88	18.4	10.4772	0	0	NA	NA	NA	NA	NA	NA	NA	NA
212	R2	Control	22	2	3.315	18.4	10.4772	0	0	NA	NA	NA	NA	NA	NA	NA	NA
577	Sc	Dry	58	7	2.1474	19.17	10.6839	0	0	NA	NA	NA	NA	NA	NA	NA	NA
578	Sc	Dry	58	8	2.894	19.17	10.6839	1	0	NA	NA	NA	NA	NA	NA	NA	NA
294	R2	Control	30	4	2.243	18.08	12.1417	1	0	0	NA	NA	NA	NA	NA	NA	NA
291	R2	Control	30	1	3.217	18.08	12.1417	1	0	0	NA	NA	NA	NA	NA	NA	NA
298	R2	Control	30	8	3.2605	18.08	12.1417	1	0	0	NA	NA	NA	NA	NA	NA	NA
70	R1	Control	7	10	2.265	19.57	12.8979	1	0	NA	NA	NA	NA	NA	NA	NA	NA
62	R1	Control	7	2	2.286	19.57	12.8979	0	0	NA	NA	NA	NA	NA	NA	NA	NA
64	R1	Control	7	4	2.364	19.57	12.8979	0	0	NA	NA	NA	NA	NA	NA	NA	NA
61	R1	Control	7	1	3.038	19.57	12.8979	1	0	NA	NA	NA	NA	NA	NA	NA	NA
69	R1	Control	7	9	4.71	19.57	12.8979	1	0	NA	NA	NA	NA	NA	NA	NA	NA
484	Sc	Control	49	4	2.007	24.1	13.3276	1	0	NA	NA	NA	NA	NA	NA	NA	NA
487	Sc	Control	49	7	2.855	24.1	13.3276	1	0	NA	NA	NA	NA	NA	NA	NA	NA
581	Sc	Dry	59	1	1.835	19.46	14.1616	1	0	NA	NA	NA	NA	NA	NA	NA	NA
587	Sc	Dry	59	7	2.672	19.46	14.1616	1	0	NA	NA	NA	NA	NA	NA	NA	NA
588	Sc	Dry	59	8	3.673	19.46	14.1616	1	0	NA	NA	NA	NA	NA	NA	NA	NA
55	R1	Control	6	5	2.186	19.26	16.1495	0	0	NA	NA	NA	NA	NA	NA	NA	NA
54	R1	Control	6	4	2.266	19.26	16.1495	0	0	NA	NA	NA	NA	NA	NA	NA	NA
52	R1	Control	6	2	2.547	19.26	16.1495	0	0	NA	NA	NA	NA	NA	NA	NA	NA
56	R1	Control	6	6	2.693	19.26	16.1495	0	0	NA	NA	NA	NA	NA	NA	NA	NA
53	R1	Control	6	3	2.938	19.26	16.1495	0	0	NA	NA	NA	NA	NA	NA	NA	NA
58	R1	Control	6	8	3.162	19.26	16.1495	0	0	NA	NA	NA	NA	NA	NA	NA	NA
57	R1	Control	6	7	3.8107	19.26	16.1495	0	0	NA	NA	NA	NA	NA	NA	NA	NA
96	R1	Control	10	6	2.389	18.16	16.9912	1	0	NA	NA	NA	NA	NA	NA	NA	NA
94	R1	Control	10	4	2.458	18.16	16.9912	0	0	NA	NA	NA	NA	NA	NA	NA	NA
91	R1	Control	10	1	3.22	18.16	16.9912	0	0	NA	NA	NA	NA	NA	NA	NA	NA
98	R1	Control	10	8	3.4045	18.16	16.9912	1	0	NA	NA	NA	NA	NA	NA	NA	NA
85	R1	Control	9	5	2.41	19.18	17.484	0	0	NA	NA	NA	NA	NA	NA	NA	NA
83	R1	Control	9	3	2.468	19.18	17.484	0	0	NA	NA	NA	NA	NA	NA	NA	NA
87	R1	Control	9	7	2.927	19.18	17.484	1	0	NA	NA	NA	NA	NA	NA	NA	NA
81	R1	Control	9	1	3.113	19.18	17.484	0	0	NA	NA	NA	NA	NA	NA	NA	NA
72	R1	Control	8	2	1.585	19.68	23.1226	0	0	NA	NA	NA	NA	NA	NA	NA	NA
75	R1	Control	8	5	1.661	19.68	23.1226	0	0	NA	NA	NA	NA	NA	NA	NA	NA
74	R1	Control	8	4	2.303	19.68	23.1226	0	0	NA	NA	NA	NA	NA	NA	NA	NA
79	R1	Control	8	9	2.345	19.68	23.1226	1	0	NA	NA	NA	NA	NA	NA	NA	NA
71	R1	Control	8	1	3.322	19.68	23.1226	0	0	NA	NA	NA	NA	NA	NA	NA	NA
77	R1	Control	8	7	3.592	19.68	23.1226	0	0	NA	NA	NA	NA	NA	NA	NA	NA
78	R1	Control	8	8	4.138	19.68	23.1226	0	0	0	NA	NA	NA	NA	NA	NA	NA
